# Supplementary material for: Classification of Skin Cancer Using Novel Hyperspectral Imaging Engineering via YOLOv5
Source: J Clin Med. 2023 Feb 1;12(3):1134. doi: 10.3390/jcm12031134 (PMC9918106; doi:10.3390/jcm12031134)
Supplement: Supplementary file 1 [file jcm-12-01134-s001.zip]

Archive with 1 entries (1 files):
- jcm-2190947-supplementary.pdf
